# Supplementary material for: A model system for studying plant–microbe interactions under snow
Source: Plant Physiol. 2021 Feb 2;185(4):1489–94. doi: 10.1093/plphys/kiab027 (PMC8133538; doi:10.1093/plphys/kiab027)
Supplement: kiab027_Supplementary_Data [file kiab027_supplementary_data.zip]

Archive with 3 entries (3 files):
- pp.01579.2020-s01.pdf
- pp.01579.2020-s02.pdf
- pp.01579.2020-s03.pdf
